# Supplementary material for: A Cerato-Platanin Family Protein FocCP1 Is Essential for the Penetration and Virulence of Fusarium oxysporum f. sp. cubense Tropical Race 4
Source: Int J Mol Sci. 2019 Aug 2;20(15):3785. doi: 10.3390/ijms20153785 (PMC6695778; doi:10.3390/ijms20153785)
Supplement: Supplementary file 1 [file ijms-20-03785-s001.zip]

Archive with 15 entries (14 files):
- Supporting Information Table S2.xls
- __MACOSX/
- __MACOSX/._Supporting Information Table S2.xls
- Supporting information Table S1.xlsx
- __MACOSX/._Supporting information Table S1.xlsx
- Fig. S4.jpg
- __MACOSX/._Fig. S4.jpg
- Fig. S5.jpg
- __MACOSX/._Fig. S5.jpg
- Fig. S1.jpg
- __MACOSX/._Fig. S1.jpg
- Fig. S2.jpg
- __MACOSX/._Fig. S2.jpg
- Fig. S3.jpg
- __MACOSX/._Fig. S3.jpg
