# Supplementary material for: A Cerato-Platanin Family Protein FocCP1 Is Essential for the Penetration and Virulence of Fusarium oxysporum f. sp. cubense Tropical Race 4
Source: Int J Mol Sci. 2019 Aug 2;20(15):3785. doi: 10.3390/ijms20153785 (PMC6695778; doi:10.3390/ijms20153785)
Supplement: Supplementary file 1 [file ijms-20-03785-s001.zip › Supporting Information Table S2.xls]

## Sheet: Table S1
Supporting Information Tables S2
Table S2 Polymerase chain reaction (PCR) primers used in this study
Oligo name	Sequence
FocCP1-UP-Fa	TTCAACGTCTCTCTTCAGATTTATC
FocCP1-UP-Ra	GGTGAAATATTGTTTCTGGACGAGAGATGGATGATATTAATGTATTAGACT
FocCP1-DOWN-Fb	CTCGTCCGAGGGCAAAGGAATAGAGTAGGCGCTGGACTGGTATTAATGATCT
FocCP1-DOWN-Rb	CAATATCATGGTTGTCAGCGAGAATG
FocCP1-NEST-Fc	TACGAGAGTGTGGGTGGAAT
FocCP1-NEST-Rc	TCATGTCATGTGTCTCAACATCTCC
FocCP1-ID-Fd	TGGAGGATGGAGGTGTTGCG
FocCP1-ID-Rd	AGCGTTGTAAAGTTCATGCAAAAAGA
FocCP1-COM-Fe	CACCACCCCGGTGAACAGCTCCTCGCCCTTGCTCACATGCAGCTGACCAACCTCTT
FocCP1-COM-Re	CTCGCGAAAGTCGCTGCTTATTTGAGACCACAGTTGCTAAT
FocCP1-COM-ID-F	CTCCTACGACCCCGGCTA
FocCP1-COM-ID-R	CCTCCTTGAAGTCGATGCCC
FocCP1-P-Ff	ATGCAGCTGACCAACCTCTTC
FocCP1-P-Rf	GTCGCTATTAGCAACTGTGGTCT
MaPR1a-L-Fg	GACGCACAATCCCACTATCC
MaPR1a-L-Rg	TGTAGTTGCCGTCGTCCTTG
FocCP1-Q-Fh	CAAAAACGGCCTCATCACAAA
FocCP1-Q-Rh	TGAATCCCGCATCGGTATGA
MaPR1a-Q-F	CCGAGAAGCAGGACTACGAC
MaPR1a-Q-R	AGTTGCCCGGAGGTTTGTAG
MaPR2-Q-F	CCAATGCCTGGGTTCAGAGT
MaPR2-Q-R	CCTGCAGATTTGCTGAAGCG
MaWRKY12-Q-F	ATGAGGAGGTACGCGAGTCT
MaWRKY12-Q-R	CCCGTTTGATCATTGCGACC
MaPI1-Q-F	CATTTTTACCGGCACCACCG
MaPI1-Q-R	GTTCCAAGCAGAGGCAGAGT
MaHSR203J-Q-F	GTACTGCGAGGCGATGAAGA
MaHSR203J-Q-R	GCAGAGGCGGATAGAGATGG
MaHIN1-Q-F	CCACGAGGTCAAGGTCTACG
MaHIN1-Q-R	GAGGACGTCGTAGTCGAACC
MusaActin-Q-F	TGTTGCATCCTGGTACTGCT
MusaActin-Q-R	GGCTTTCTTGCACTGGTACAC
FocEF1α-Q-F	GCTGGTGACTCCAAGAACGA
FocEF1α-Q-R	CATCTTGACGATGGCGGAGT
FocMSB2-Q-F	TCGTCCGTAATCTGACCTCCG
FocMSB2-Q-R	GTTGCCATCATCCGAGTTACCAT
FocFOW2-Q-F	AAGAAGTCTGGCTCTAGTGGAA
FocFOW2-Q-R	GCAGAAGGCAAGGAATAAGGAA
FocSHO1-Q-F	GTCGTGCCACCCACTGAATA
FocSHO1-Q-R	CCACCACCTTCCGCTAACAT
FocFMK1-Q-F	CGTGAGCGAGCAGTATGATAT
FocFMK1-Q-R	GATCTTCTTGATAGCGACCTT
FocFVS1-Q-F	CCACGTCATCGGAAACAGAAA
FocFVS1-Q-R	CGCGAAGTGAATGGCCAGAAC
aUP represent PCR primers to amplify upstream fragment for the construction of targeted gene deletion mutants
aUP represent PCR primers to amplify upstream fragment for the construction of targeted gene deletion mutants
cNEST represent PCR primers to amplify upstream-HPH-downstream fragment for the construction of targeted gene deletion mutants.
dID represent PCR primers for identification targeted gene deletion transformants or complementation transformants
eCOM represent PCR primers to amplify full cDNA sequence of targeted genes
fP represent primers for construction of pET32a-FocCP1-His-tag
gL represent primers for construction of pCAMBIA1301-FocCP1-eGFP
hQ represent primers for quantitative real-time PCR to analysis of targeted genes expression level
