# Supplementary material for: A Cerato-Platanin Family Protein FocCP1 Is Essential for the Penetration and Virulence of Fusarium oxysporum f. sp. cubense Tropical Race 4
Source: Int J Mol Sci. 2019 Aug 2;20(15):3785. doi: 10.3390/ijms20153785 (PMC6695778; doi:10.3390/ijms20153785)
Supplement: Supplementary file 1 [file ijms-20-03785-s001.zip › Supporting information Table S1.xlsx]

## Sheet: Sheet1
Accession number	Reference genome	Strain	Isolate abbreviation	Gene ID in manuscript
NC_036626.1	GCF_900079805.1	Fusarium fujikuroi IMI 58289	Ff	Ff_2
JXCE01000036.1	GCA_001292635.1	Fusarium langsethiae	Fl	Fl_2
NC_030997.1	GCF_000149955.1	Fusarium oxysporum f. sp. lycopersici 4287	Fo4287	Fo4287_1
NC_030992.1	GCF_000149955.1	Fusarium oxysporum f. sp. lycopersici 4287	Fo4287	Fo4287_2
JH717908.1	GCA_000271705.2	Fusarium oxysporum Fo47	Fo47	Fo47_1
JH717902.1	GCA_000271705.2	Fusarium oxysporum Fo47	Fo47	Fo47_2
AFQF01002046.1	GCA_000222805.1	Fusarium oxysporum Fo5176	Fob	Fob_1
AFQF01002021.1	GCA_000222805.1	Fusarium oxysporum Fo5176	Fob	Fob_2
KB726570.1	GCA_000350365.1	Fusarium oxysporum f. sp. cubense race4	Foc race4	Foc4_1
KB726993.1	GCA_000350365.1	Fusarium oxysporum f. sp. cubense race4	Foc race4	Foc4_2
KK036127.1	GCA_000260195.2	Fusarium oxysporum f. sp. cubense II5	Foc II5	FocCP1
JH658281.1	GCA_000260195.2	Fusarium oxysporum f. sp. cubense II5	Foc II5	FocII5_2
JH657947.1	GCA_000260175.2	Fusarium oxysporum f. sp. vasinfectum 25433	Fov	Fov_1
JH657921.1	GCA_000260175.2	Fusarium oxysporum f. sp. vasinfectum 25433	Fov	Fov_2
KB730877.1	GCA_000350345.1	Fusarium oxysporum f. sp. cubense race1	Foc race1	Foc1_1
KB730323.1	GCA_000350345.1	Fusarium oxysporum f. sp. cubense race1	Foc race1	Foc1_2
JH659334.1	GCA_000260495.2	Fusarium oxysporum f. sp. melonis 26406	Fom	Fom_1
JH659332.1	GCA_000260495.2	Fusarium oxysporum f. sp. melonis 26406	Fom	Fom_2
JH650976.1	GCA_000260075.2	Fusarium oxysporum f. sp. pisi HDV247	Fop	Fop_1
JH650971.1	GCA_000260075.2	Fusarium oxysporum f. sp. pisi HDV247	Fop	Fop_2
CM008296.1	GCA_001702695.2	Fusarium oxysporum f. sp. radicis-cucumerinum	Forc	Forc_1
CM008291.1	GCA_001702695.2	Fusarium oxysporum f. sp. radicis-cucumerinum	Forc	Forc_2
JH717848.1	GCA_000271745.2	Fusarium oxysporum FOSC 3-a	Fosc	Fosc_1
JH717843.1	GCA_000271745.2	Fusarium oxysporum FOSC 3-a	Fosc	Fosc_2
MRCU01000013.1	GCA_003615085.1	Fusarium oxysporum f. sp. cepae	Foce	Foce_1
CM010803.1	GCA_003615085.1	Fusarium oxysporum f. sp. cepae	Foce	Foce_2
NC_031678.1	GCF_000149555.1	Fusarium verticillioides 7600	Fv	Fv_1
NC_031679.1	GCF_000149555.1	Fusarium verticillioides 7600	Fv	Fv_2
NW_014013633.1	GCF_000171015.1	Trichoderma atroviride IMI 206040	Tri	Tri_1
NW_014013627.1	GCF_000171015.1	Trichoderma atroviride IMI 206040	Tri	Tri_2
